# Supplementary material for: Soil Bacterial Diversity Responds to Long-Term Establishment of Perennial Legumes in Warm-Season Grassland at Two Soil Depths
Source: Microorganisms. 2023 Dec 18;11(12):3002. doi: 10.3390/microorganisms11123002 (PMC10745480; doi:10.3390/microorganisms11123002)
Supplement: Supplementary file 1 [file microorganisms-11-03002-s001.zip]

Archive with 1 entries (1 files):
- microorganisms-2720192-supplementary.pdf
